# Supplementary material for: The Double Burden of Malnutrition in the Brazilian Legal Amazon: Spatial Distributions and Temporal Trends (2013–2023)
Source: Nutrients. 2025 Mar 17;17(6):1054. doi: 10.3390/nu17061054 (PMC11945400; doi:10.3390/nu17061054)
Supplement: Supplementary file 1 [file nutrients-17-01054-s001.zip]

Archive with 1 entries (1 files):
- nutrients-3511476-supplementary.pdf
